# Supplementary material for: “It Comes in Steps and Stages”: Experiences of People Living with HIV in Achieving Employment
Source: Int J Environ Res Public Health. 2023 Sep 18;20(18):6778. doi: 10.3390/ijerph20186778 (PMC10531408; doi:10.3390/ijerph20186778)
Supplement: Supplementary file 1 [file ijerph-20-06778-s001.zip]

Archive with 1 entries (1 files):
- ijerph-2375396-supplementary.pdf
